# Supplementary material for: Long-term evolution of antibiotic tolerance in Pseudomonas aeruginosa lung infections
Source: Evol Lett. 2023 Sep 20;7(6):389–400. doi: 10.1093/evlett/qrad034 (PMC10693005; doi:10.1093/evlett/qrad034)
Supplement: qrad034_suppl_Supplementary_Tables [file qrad034_suppl_supplementary_tables.xlsx]

## Sheet: Table S1
Isolate	Clone	Year	Patient	Label	time_first	Cipro_cat	avg_CFU1_cip	avg_CFU10_cip	avg_CFU100_cip	MIC_24_cip	Resistance_cat_cip	avg_OD_cip	Mero_cat	avg_CFU1_mero	avg_CFU10_mero	avg_CFU100_mero	MIC_24_mero	Resistance_cat_mero	avg_OD_mero	Tobra_cat	avg_CFU1_tobra	avg_CFU10_tobra	avg_CFU100_tobra	MIC_24_tobra	Resistance_cat_tobra	avg_OD_tobra	avg_OD_all
72	DK1	1984	P46F0	1984_P46F0_72	11	HS	0	150	91	0.125	S	0.716662	HS	0	83.5	24.75	0.008	S	0.695425	LS	0	0	0	0.19	S	0.723113	0.711733
73	DK1	1980	P30M0	1980_P30M0_73	7	HS	0	150	97.25	0.75	S	0.604862	HS	0	75	79.625	0.012	S	0.611862	LS	0.375	0	0	2	I	0.625587	0.614104
74	DK1	1973	P13M1	1973_P13M1_74	0	LS	0	29.375	15.75	0.5	S	0.719738	HS	45.625	110	20.25	0.064	S	0.688625	LS	25.875	5.75	3.5	3	I	0.694512	0.700958
75	DK1	1973	P43M1	1973_P43M1_75	0	HS	0	150	52.75	0.19	S	0.7369	HS	0	150	21.125	0.016	S	0.653438	LS	0	0	0	0.75	S	0.750437	0.713592
76	DK1	1973	P50F0	1973_P50F0_76	0	HS	0	150	80.5	0.25	S	0.686362	HS	0	150	39.875	0.012	S	0.632487	LS	150	58.5	18.75	4	I	0.713838	0.677562
77	DK1	1973	P33F0	1973_P33F0_77	0	LS	0	59.625	19.375	0.25	S	0.589688	HS	0	150	16.875	0.016	S	0.494588	LS	150	3.875	8.5	1.5	S	0.57165	0.551975
78	DK2	2003	P33F3	2003_P33F3_78	31	HS	150	137.25	133.125	0.25	S	0.2164	HS	150	137.375	99.875	0.023	S	0.123863	HS	97.125	75	20.875	1.5	S	0.331962	0.224075
79	DK2	1992	P33F3	1992_P33F3_79	20	HS	150	140.625	61	1	I	0.571638	HS	150	150	129.125	6	I	0.459775	LS	150	44.125	10.875	4	I	0.523062	0.518158
80	DK2	1992	P33F3	1992_P33F3_80	20	HS	150	135.875	64	1	I	0.596912	HS	150	150	127.875	6	I	0.52555	LS	150	31.125	11.5	6	I	0.544288	0.555583
81	DK2	1994	P33F3	1994_P33F3_81	22	HS	150	88.5	36.5	1	I	0.15225	LS	32.625	9	11.25	0.75	S	0.0769625	LR	55.875	24.625	1	12	R	0.1533	0.127504
82	DK2	2004	P33F3	2004_P33F3_82	32	HR	150	150	138.625	4	R	0.333975	HR	150	140.25	150	32	R	0.301513	HR	150	150	80.5	16	R	0.3325	0.322663
83	DK2	2004	P33F3	2004_P33F3_83	32	HS	150	150	150	2	I	0.29535	HR	150	134.5	132	24	R	0.26	HR	150	150	111.375	8	R	0.284237	0.279863
84	DK2	2004	P33F3	2004_P33F3_84	32	HS	150	150	94.75	0.75	S	0.348425	HR	150	150	67	48	R	0.3417	HR	150	120.25	51.5	32	R	0.383588	0.357904
85	DK2	2005	P33F3	2005_P33F3_85	33	HS	150	150	107.875	1	I	0.379213	HR	150	150	99.25	32	R	0.292762	HR	150	138.875	43.75	16	R	0.352225	0.3414
86	DK2	2002	P73F1	2002_P73F1_86	30	HS	150	150	40.5	1	I	0.209287	HR	150	82.625	36.25	32	R	0.126125	HS	134.75	81.75	10.625	6	I	0.208512	0.181308
87	DK2	2003	P33F3	2003_P33F3_87	31	LR	59	23.375	1.25	4	R	0.0794375	LR	30.75	3	0	24	R	0.0539625	HR	150	150	116.75	50	R	0.0734875	0.0689625
88	DK2	1984	P73F1	1984_P73F1_88	12	LS	0	40.125	19.25	0.125	S	0.374862	HR	150	150	102.125	12	R	0.263987	LR	150	29.625	9	8	R	0.377275	0.338708
89	DK2	1984	P73F1	1984_P73F1_89	12	LS	0	68.25	18.75	0.25	S	0.437462	HR	150	150	117.125	16	R	0.381663	LS	106.125	27.75	4.875	6	I	0.438825	0.419317
90	DK2	1991	P73F1	1991_P73F1_90	19	LS	0	4	4.375	0.032	S	0.34995	HR	75.5	75	24.125	12	R	0.22735	LS	131.125	12.75	4	6	I	0.3368	0.3047
91	DK2	1992	P73F1	1992_P73F1_91	20	LS	150	31.375	10.875	1	I	0.144412	LS	22	1.375	0	4	I	0.135013	LS	150	35.875	9.5	4	I	0.138325	0.13925
92	DK2	1994	P73F1	1994_P73F1_92	22	HS	150	150	60.125	1.5	I	0.408363	HR	150	150	63.25	8	R	0.4093	HR	150	150	34.125	8	R	0.3911	0.402921
93	DK2	1995	P73F1	1995_P73F1_93	23	HS	150	150	59.25	0.75	S	0.277238	HR	117.5	131.25	54.875	12	R	0.2413	HR	150	150	28.375	8	R	0.254012	0.257517
94	DK2	1999	P73F1	1999_P73F1_94	27	HS	150	150	63	1.5	I	0.23105	HR	150	100.5	38	24	R	0.237525	HR	150	150	27.75	8	R	0.219738	0.229437
95	DK1	2009	P46F0	2009_P46F0_95	36	HS	150	134	120.875	0.094	S	0.191725	HS	133.25	131.25	71.625	0.047	S	0.18275	HS	150	150	26.875	0.125	S	0.191938	0.188804
96	DK1	2009	P30M0	2009_P30M0_96	36	LS	0	0	0	0.5	S	0.492988	HS	150	88.625	78.375	6	I	0.437738	LS	150	24.375	42.25	4	I	0.4482	0.459642
97	DK2	1992	P66F0	1992_P66F0_97	20	HR	150	150	137.25	12	R	0.496337	HS	150	120.25	113.375	2	I	0.505912	HS	150	150	103.625	6	I	0.485337	0.495862
98	DK2	2002	P66F0	2002_P66F0_98	30	HR	150	150	150	32	R	0.155913	HR	150	150	0	32	R	0.127862	HS	150	150	150	6	I	0.125587	0.136454
99	DK2	2008	P66F0	2008_P66F0_99	36	HR	150	150	150	4	R	0.590788	HR	150	150	120.25	24	R	0.632637	HR	150	150	150	8	R	0.613525	0.612317
100	DK2	2002	P23M2	2002_P23M2_100	30	HS	150	150	150	2	I	0.407288	HR	150	134.25	131.5	24	R	0.23895	HS	150	115.75	102	3	I	0.366975	0.337738
101	DK2	2002	P24M2	NA	30	HS	150	150	60.5	0.75	S	0.382912	HR	150	150	103	24	R	0.413475	HS	150	150	150	6	I	0.372125	0.389504
102	DK2	2001	P22F2	2001_P22F2_102	29	HR	150	150	150	33	R	0.0749375	HR	150	93.75	7.5	24	R	0.063325	HR	150	150	150	50	R	0.06805	0.0687708
103	DK2	2002	P06M2	2002_P06M2_103	30	LS	89.25	22.75	0	1.5	I	0.120375	LR	1.875	0	0	32	R	0.0399625	HR	150	150	150	48	R	0.0669	0.0757458
104	DK2	2002	P40F2	2002_P40F2_104	30	HR	150	150	87.125	4	R	0.466625	HR	150	150	150	48	R	0.480212	HR	150	143.375	134.25	24	R	0.492	0.479612
105	DK2	2002	P80F1	NA	30	HS	150	150	150	1	I	0.320425	HR	150	150	150	48	R	0.13795	HR	150	150	150	24	R	0.231075	0.229817
106	DK2	2002	P48F2	2002_P48F2_106	30	LS	44.5	21.125	2.625	2	I	0.1057	LS	58.75	16.75	7.875	1	S	0.0859	HR	93.75	93.75	93.75	12	R	0.0755125	0.0890375
107	DK2	2002	P11M3	2002_P11M3_107	30	HS	150	114.25	98.5	0.38	S	0.591825	HR	150	121.375	78.625	16	R	0.262775	LS	92.5	0	0	6	I	0.531388	0.461996
130	DK2	1991	P33F3	1991_P33F3_130	19	HS	75	150	89.375	1	I	0.588975	HR	150	132.5	49.25	12	R	0.4988	LR	150	15	8.125	8	R	0.492375	0.526717
131	DK2	1997	P33F3	1997_P33F3_131	25	HS	75	150	57.25	0.75	S	0.715263	HS	150	150	78.75	1	S	0.631112	HR	150	94.5	24.375	8	R	0.583363	0.643246
132	DK2	2003	P33F3	2003_P33F3_132	31	HS	150	150	150	3	I	0.338187	HR	150	150	120.375	16	R	0.367937	HR	150	150	150	8	R	0.378763	0.361629
133	DK2	2007	P33F3	2007_P33F3_133	35	LS	55.75	28.25	4.25	1.5	I	0.115837	LR	37.5	18.75	18.75	24	R	0.0913625	HR	150	150	131	16	R	0.09805	0.10175
136	DK2	1984	P73F1	1984_P73F1_136	12	LS	0	61.125	5.375	0.125	S	0.461625	HS	150	150	131.25	4	I	0.47855	HR	150	112.5	27.25	8	R	0.4543	0.464825
137	DK2	1997	P73F1	1997_P73F1_137	25	HS	150	150	150	1.5	I	0.397763	HR	150	150	131.25	12	R	0.430912	HR	150	150	150	12	R	0.440688	0.423121
138	DK2	2005	P73F1	2005_P73F1_138	33	HS	150	150	150	1	I	0.40155	HR	150	150	131.25	24	R	0.311088	HS	150	150	150	3	I	0.366613	0.35975
139	DK2	1979	P30M0	1979_P30M0_139	7	LS	0	36.875	1.875	0.19	S	0.51195	HS	150	150	74	0.75	S	0.4531	LS	131.75	22.375	12.875	4	I	0.473087	0.479379
140	DK2	1973	P14F1	1973_P14F1_140	1	LS	0	0	0	0.008	S	0.4429	LS	0	0	0	0.006	S	0.566887	LS	0	0	0	0	S	0.495737	0.501842
141	DK2	1973	P43F0	1973_P43F0_141	1	LS	0	0	0	0.25	S	1.00336	LS	0	0	0	0.125	S	0.756437	LS	0	0	0	1.5	S	0.904525	0.888108
142	DK2	1973	P66F0	1973_P66F0_142	1	LS	0	0	0	0.125	S	0.708063	LS	0	2.25	0.25	0.032	S	0.704588	LS	0	0	0	0.38	S	0.666787	0.693146
143	DK2	1973	P05M1	1973_P05M1_143	1	LS	0	0	0	0.38	S	0.632088	LS	0	0	0	0.094	S	0.830113	LS	0	0	0	1.5	S	0.689588	0.717263
176	DK1	2005	P30M0	2005_P30M0_176	32	HS	150	150	22	2	I	0.365075	HS	150	150	150	0.75	S	0.400975	LS	82.125	8.25	8.125	2	I	0.41715	0.3944
177	DK1	2005	P30M0	2005_P30M0_177	32	LS	0.125	6	2.125	0.5	S	0.263163	HS	150	150	150	2	I	0.2739	LS	150	20.125	21.625	1.5	S	0.301138	0.2794
178	DK1	2001	P30M0	2001_P30M0_178	28	HS	150	150	15.75	1.5	I	0.374325	HS	150	150	135.375	0.75	S	0.406725	LS	150	14.125	8.125	1.5	S	0.3932	0.391417
179	DK1	1991	P30M0	1991_P30M0_179	18	LS	99.25	8.625	1.625	0.75	S	0.360475	LS	93.75	22.25	4.75	0.32	S	0.3825	LS	36	3.5	2.75	2	I	0.423312	0.388763
180	DK1	2007	P30M0	2007_P30M0_180	34	LS	19.875	10.5	2.375	1	I	0.243275	HR	112.5	150	113.125	8	R	0.265025	LS	150	25.375	16.125	2	I	0.366212	0.291504
181	DK1	2007	P30M0	2007_P30M0_181	34	HS	150	91.375	21.5	2	I	0.53355	HS	102.125	150	86.625	4	I	0.562675	LS	79.25	4.625	1.5	4	I	0.41175	0.502658
182	DK1	2001	P30M0	2001_P30M0_182	28	LS	0	10.5	3	0.75	S	0.28745	HS	150	150	150	2	I	0.276363	HS	150	86.625	74.5	1.5	S	0.360362	0.308058
183	DK1	2001	P43M2	2001_P43M2_183	28	HR	150	150	90.125	33	R	0.187375	HR	150	150	150	12	R	0.251487	HR	150	144.125	93.625	16	R	0.203225	0.214029
184	DK1	2009	P43M2	2009_P43M2_184	36	HR	150	150	109.875	24	R	0.0807125	HR	150	150	150	16	R	0.0820125	HR	150	132.25	85.625	8	R	0.089575	0.0841
185	DK2	1986	P43M2	1986_P43M2_185	14	LS	0	12.875	7.125	0.19	S	0.299913	HS	150	150	150	0.75	S	0.306937	LS	150	42	42.375	3	I	0.333	0.313283
187	DK1	2002	P73F1	2002_P73F1_187	29	LS	150	21.875	11.125	0.19	S	0.555963	HS	150	150	128.5	0.094	S	0.46675	HS	150	135.875	29	0.064	S	0.744812	0.589175
188	DK1	2011	P30M0	2011_P30M0_188	38	LR	0	5.875	1.125	12	R	0.0901375	LR	43.25	37.75	8.375	32	R	0.135637	LR	150	16.375	7.375	12	R	0.111912	0.112562
189	DK1	2006	P30M0	2006_P30M0_189	33	LS	0	0	0	1	I	0.0404	LS	0	0	0	0.094	S	0.037375	LS	0	0	0	3	I	0.045125	0.0409667
190	DK1	2003	P24M2	2003_P24M2_190	30	LS	0	10.625	15.375	0.75	S	0.5528	HS	150	150	133.375	0.38	S	0.6105	LS	16.125	4	1.625	2	I	0.660675	0.607992
191	DK2	1979	P19M1	1979_P19M1_191	7	LS	0	14.375	6.75	0.125	S	0.279687	HS	150	150	141	0.125	S	0.3117	LS	134.125	29.875	13.125	2	I	0.387788	0.326392
192	DK2	1972	P84M0	1972_P84M0_192	0	LS	3.625	4.375	0.875	0.5	S	0.786288	LS	5.625	0.125	0	0.064	S	0.8771	LS	7.625	0	0	0.38	S	0.784575	0.815987
193	DK1	1992	P30M0	1992_P30M0_193	19	LS	0	0	3.625	0.064	S	0.432663	HS	20	81.625	37.5	0.012	S	0.4807	LS	0	0	0	0.5	S	0.658075	0.523813
194	DK1	1984	P30M0	1984_P30M0_194	11	LS	0	29.875	16.75	0.38	S	0.674987	HS	31.875	90.125	15.5	0.016	S	0.642463	LS	15	0	0	0.75	S	0.685588	0.667679
195	DK1	1995	P30M0	1995_P30M0_195	22	LS	0	0.875	0.125	0.25	S	0.438038	LS	40.5	23.25	6.5	0.38	S	0.376812	LS	0	0	0	0.75	S	0.368013	0.394288
196	DK1	1992	P30M0	1992_P30M0_196	19	LS	0	10	4.125	0.38	S	0.5787	LS	19.5	51.375	9.25	0.016	S	0.537488	LS	0	0	0	2	I	0.591163	0.569117
197	DK1	1992	P24M2	NA	19	LS	0	9.625	3	0.5	S	0.631938	LS	7.625	36.25	9.5	0.012	S	0.727163	LS	0	0	0	3	I	0.612912	0.657338
198	DK1	1992	P28F1	1992b_P28F1_198	19	LS	93.75	15.625	7.5	3	I	0.360538	HS	150	150	60.5	4	S	0.272937	LR	132	36.875	34.75	8	R	0.152875	0.262117
202	DK2	1991	P33F3	NA	19	HS	150	91.25	24.5	2	I	0.588187	HS	150	101.25	34.25	6	I	0.567287	LS	136.875	5.5	6.25	4	I	0.607025	0.5875
203	DK1	2009	P28F1	2009_P28F1_203	36	HR	150	150	0	8	R	0.266387	HR	150	150	75	16	R	0.264462	HR	150	150	150	50	R	0.180413	0.237088
204	DK1	2009	_P28F	2009b_P28F1_204	36	LS	0.375	20.75	11.75	0.5	S	0.495063	HS	150	150	71	0.032	S	0.409587	HS	150	102.75	95.375	0	S	0.334738	0.413129
205	DK1	2003	P24M2	2003_P24M2_205	30	LS	0	28.875	14.375	1	I	0.665587	HS	150	94.5	43.125	0.75	S	0.677787	LS	15.125	0	4.375	2	I	0.751575	0.698317
206	DK1	2002	P43M2	2002_P43M2_206	29	HR	150	150	131.25	32	R	0.247613	HS	150	150	150	0.75	S	0.196225	HR	150	150	133.25	12	R	0.2497	0.231179
207	DK2	1987	P24M2	1987_P24M2_207	15	LS	0	21.875	12.5	0.125	S	0.393288	HS	150	97	90.75	1.5	S	0.380075	LS	105.375	11	17	2	I	0.330788	0.36805
208	DK1	1992	P28F1	1992a_P28F1_208	19	HR	150	150	95.75	16	R	0.441962	HR	150	113.625	81.375	24	R	0.441663	HR	150	150	103.625	16	R	0.3695	0.417708
210	DK2	2012	P24M2	NA	40	LR	150	24	18	4	R	0.604575	HR	150	150	86.875	48	R	0.55215	LS	150	9.875	75.75	4	I	0.537088	0.564604
212	DK2	2003	P24M2	NA	31	HS	150	150	104.25	3	I	0.340388	HR	150	131.25	131.25	24	R	0.292712	LS	116.25	37.75	63.5	6	I	0.3007	0.311267
213	DK2	1994	P24M2	NA	22	HR	150	89.75	19.125	8	R	0.383813	HS	150	150	85.75	1.5	S	0.339587	LR	150	23.875	81.75	8	R	0.308275	0.343892
214	DK2	2012	P24M2	NA	40	LR	150	67.375	9.75	6	R	0.562763	HR	150	134.625	69	33	R	0.537125	LS	150	39.25	34	4	I	0.5489	0.549596
216	DK2	2003	P24M2	NA	31	LS	0	22	9.25	0.38	S	0.562	HS	150	142	35.5	0.5	S	0.594363	LS	32.125	0	0	3	I	0.56745	0.574604
217	DK1	2012	P30M0	2012_P30M0_217	39	HS	150	150	24.25	1	I	0.30765	HS	150	150	101.375	1.5	S	0.2551	LS	150	5.5	26	2	I	0.291212	0.284654
218	DK1	2012	P30M0	2012_P30M0_218	39	LS	75	21.375	0.375	1	I	0.139675	LS	0	0	0	0.25	S	0.103837	LS	85.5	10.75	3.25	1	S	0.141538	0.12835
219	DK1	2012	P30M0	2012_P30M0_219	39	LS	0	0.25	0	1.5	I	0.0707125	LR	0	0	0	8	R	0.06415	LR	0	0	0	8	R	0.049925	0.0615958
220	DK1	2012	P18F2	2012_P18F2_220	39	HR	150	150	5.875	4	R	0.262675	HS	150	131.25	72.375	0.5	S	0.2242	LS	150	20.125	23.25	0.5	S	0.26285	0.249908
221	DK1	2012	P36F2	2012_P36F2_421	39	LS	0.5	0.125	0	1.5	I	0.123362	LS	0	0	0	3	I	0.06545	LS	0	0	0	4	I	0.097875	0.0955625
222	DK1	2012	P18F2	2012_P18F2_222	39	LS	97.875	24	7	2	I	0.264763	LR	75.875	24.875	4.5	24	R	0.12185	LS	114.625	1.125	2.75	3	I	0.154525	0.180379
223	DK1	2012	P18F2	2012_P18F2_223	39	LS	0	0.25	0.125	0.25	S	0.534013	LS	23.25	3.125	1.75	0.25	S	0.62915	LS	45.25	3.375	1.625	2	I	0.5573	0.573488
224	DK1	2012	P18F2	2012_P18F2_224	39	LR	83.75	4.625	7.375	4	R	0.277475	LS	2	2.875	0	6	I	0.10635	LS	150	0	0	4	I	0.18565	0.189825
225	DK1	2012	P55M3	2012_P55M3_225	39	LR	150	73.25	11.75	4	R	0.432688	HR	150	150	130.875	12	R	0.290625	LS	135.875	3.375	11.75	1.5	S	0.341	0.354771
226	DK1	2012	P55M3	2012_P55M3_226	39	HS	150	150	92	1	I	0.256213	HR	150	136.25	69.25	24	R	0.212413	LS	150	31.125	22.25	3	I	0.229625	0.23275
227	DK1	2012	P55M3	2012_P55M3_227	39	LS	0	0	0	1.5	I	0.236625	LS	0	0	0	1.5	S	0.179725	LR	75	0.25	0.625	12	R	0.25055	0.2223
228	DK1	2008	P18F2	2008_P18F2_228	35	LS	0	0	0	0.38	S	0.11385	LS	0.625	0	0	1.5	S	0.0616125	LS	73.875	0	0.375	3	I	0.124637	0.100033
229	DK1	2008	P18F2	2008_P18F2_229	35	LS	150	52.75	14.25	1	I	0.204175	HS	89.25	75	69.875	1.5	S	0.128688	LS	150	23.375	16.125	4	I	0.201563	0.178142
230	DK1	2008	P18F2	2008_P18F2_230	35	LR	150	14.5	3.625	12	R	0.529388	HS	150	150	34.625	3	I	0.581225	LS	31.75	0	0	2	I	0.548675	0.553096
231	DK1	2008	P18F2	2008_P18F2_231	35	LR	103.625	20.5	9.125	12	R	0.248938	LR	45.375	5.125	0	12	R	0.13815	LS	69.125	0	0	3	I	0.232863	0.20665
419	DK1	2010	P36F2	2010_P36F2_419	37	LS	0	0	0	3	I	0.148363	NA	NA	NA	NA	256	R	0.209012	LR	150	45.75	4.875	8	R	0.171437	0.176271
420	DK1	2009	P36F2	2009_P36F2_420	36	LR	0	0	0	8	R	0.104725	NA	NA	NA	NA	256	R	0.1344	LR	150	59.125	25.125	24	R	0.125762	0.121629
421	DK1	2012	P36F2	2012_P36F2_421	39	LR	0	0	0	8	R	0.08715	NA	NA	NA	NA	256	R	0.108463	HR	150	150	150	48	R	0.116375	0.103996
425	DK1	2011	P36F2	2011_P36F2_425	38	LR	0	0	0	4	R	0.115038	NA	NA	NA	NA	256	R	0.16295	LR	150	48.25	12.5	24	R	0.138687	0.138892
427.1	DK1	2006	P36F2	2006_P36F2_427_1	33	LR	0	0	0	12	R	0.0964625	HR	150	88.125	45.875	32	R	0.14495	LR	150	8.75	2.75	24	R	0.142613	0.128008
429	DK1	2010	P36F2	2010_P36F2_429	37	LR	0	0	0	6	R	0.0962375	HR	150	136.875	72	12	R	0.112912	LR	150	6	1.125	24	R	0.112562	0.107237
432	DK1	2007	P36F2	2007_P36F2_432	34	LR	0	0	0	12	R	0.100175	HS	150	150	90.125	3	I	0.106887	LR	150	27	3.125	12	R	0.09335	0.100138
433	DK1	2006	P36F2	2006_P36F2_433	33	LR	0	0	0	8	R	0.0886375	HR	150	150	50.875	32	R	0.095025	LR	150	24.625	1	24	R	0.0927	0.0921208
435	DK1	2008	P36F2	2008_P36F2_435	35	LS	0	0	0	2	I	0.102587	HR	97.125	132.125	94	16	R	0.1085	LS	117.125	57.5	6.875	6	I	0.1006	0.103896
438	DK1	2007	P36F2	2007_P36F2_438	34	LR	0	0	0	32	R	0.120725	HR	150	140.375	79	24	R	0.193	LR	150	10	1.375	96	R	0.164975	0.159567

## Sheet: Table S2
Tolerance
	z-value	p-value	AIC			z-value	p-value	AIC
DK1					DK2
Ciprofloxacin					Ciprofloxacin
time	-17.46	0	4461		time	24.14	0	2242
OD	15.18	0	4361		OD	-8.131	0	2882
Combined, time	1.109	0.267			Combined, time	2.845	0.00444
Combined, OD	4.821	1.43e-06			Combined, OD	-4.958	0.68
Combined, interaction	-3.936	8.27e-05	4283		Combined, interaction	5.827	5.66e-09	2207
DK1					DK2
Meropenem					Meropenem
time	-6.738	1.61e-11	2919		time	14.68	1.68e-06	2514
OD	7.737	1.02e-14	2903		OD	1.913	0.0557	2739.7
Combined, time	-8.983	1.68e-06			Combined, time	-16.86	1.68e-06
Combined, OD	-6.849	1.68e-06			Combined, OD	-17.18	1.68e-06
Combined, interaction	8.795	1.68e-06	2827.6		Combined, interaction	22.06	1.68e-06	1830.4
DK1					DK2
Tobramycin					Tobramycin
time	5.186	2.15e-07	3472.8		time	27.97	1.68e-06	2319.8
OD	-10.48	1.68e-06	3385		OD	-24.07	1.68e-06	2651.5
Combined, time	-16.82	1.68e-06			Combined, time	8.273	1.68e-06
Combined, OD	-18	1.68e-06			Combined, OD	-4.658	3.19e-06
Combined, interaction	15.49	1.68e-06	3111.2		Combined, interaction	0.351	0.726	2081

## Sheet: Table S3
Resistance
		z-value	p-value	AIC				z-value	p-value	AIC
DK1						DK2
Ciprofloxacin						Ciprofloxacin
time		4.789	1.68e-06	640		time		6.411	1.44e-10	385
OD		-9.15	1.68e-06	559		OD		-7.854	4.02e-15	367
Combined, time		-7.933	2.14e-15			Combined, time		1.315	0.1887
Combined, OD		-7.447	9.58e-14			Combined, OD		-1.869	0.0616
Combined, interaction		6.051	1.44e-09	486		Combined, interaction		0.564	0.5728	345
DK1						DK2
Meropenem						Meropenem
time		-9.586	1.68e-06	3670.8		time		16.601	1.68e-06	631
OD		-26.85	1.68e-06	3347.1		OD		-9.984	1.68e-06	886
Combined, time		13.044	0.00111			Combined, time		3.033	0.00243
Combined, OD		2.086	0.0369			Combined, OD		-3.27	0.00108
Combined, interaction		-6.935	2.09e-05	3099.9		Combined, interaction		2.231	0.02567	601
DK1						DK2
Tobramycin						Tobramycin
time		7.898	2.83e-15	982		time		9.57	1.68e-06	564
OD		-13.36	1.68e-06	817		OD		-13.32	1.68e-06	475
Combined, time		-2.09	0.0366			Combined, time		4.418	9.98e-06
Combined, OD		-5.226	1.73e-07			Combined, OD		-1.352	0.176311
Combined, interaction		0.967	0.3337	814		Combined, interaction		-2.165	0.030408	438

## Sheet: Table S4
2-Way ANOVA, avg max OD				Tukey HSD
DK1
Ciprofloxacin
Tolerance	2.137	0.149707			LR-HR	0.900947
Resistance	13.945	0.000461			HS-HR	0.0982
Interaction	0.147	0.703			LS-HR	0.49
					LR-HS	0.00279
					LS-LR	0.0255
					LS-HS	0.407
Meropenem
Tolerance	4.532	0.03832			LR-HR	0.830885
Resistance	15.554	0.000126			HS-HR	0.0038546
Interaction	0.196	0.659553			LS-HR	0.676495
					LR-HS	0.0105925
					LS-LR	0.364671
					LS-HS	0.137411
Tobramycin
Tolerance	0.902	0.347			LR-HR	0.891
Resistance	22.905	1.4e-05			HS-HR	0.338
Interaction	0.331	0.568			LS-HR	0.0554
					LR-HS	0.0699
					LS-LR	0.0002
					LS-HS	0.999
DK2
Ciprofloxacin
Tolerance	0.455	0.504			LR-HR	0.975509
Resistance	0.196	0.66			HS-HR	0.966827
Interaction	0.03	0.862			LS-HR	0.855225
					LR-HS	0.999005
					LS-LR	0.999522
					LS-HS	0.961782
Meropenem
Tolerance	0.117	0.73394			LR-HR	0.109463
Resistance	10.029	0.00274			HS-HR	0.295691
Interaction	5.483	0.02359			LS-HR	0.0929292
					LR-HS	0.0147854
					LS-LR	0.0053675
					LS-HS	0.85123
Tobramycin
Tolerance	12.57	0.000915			LR-HR	0.990268
Resistance	1.89	0.175862			HS-HR	0.995276
Interaction	1.76	0.191226			LS-HR	0.0026075
					LR-HS	0.999652
					LS-LR	0.244049
					LS-HS	0.072411

## Sheet: Table S5
2-Way ANOVA, length of infection				Tukey HSD
DK1
Ciprofloxacin
Tolerance	2.411	0.126			LR-HR	0.786
Resistance	7.104	0.01			HS-HR	0.424
Interaction	0.01	0.921			LS-HR	0.932
					LR-HS	0.022
					LS-LR	0.142
					LS-HS	0.483
Meropenem
Tolerance	3.396	0.0713			LR-HR	0.731139
Resistance	6.639	0.013			HS-HR	0.145817
Interaction	0.002	0.9692			LS-HR	0.959877
					LR-HS	0.0396491
					LS-LR	0.511332
					LS-HS	0.489036
Tobramycin
Tolerance	4.366	0.039			LR-HR	0.9763
Resistance	3.064	0.083			HS-HR	0.9947
Interaction	2.846	0.0946			LS-HR	0.104
					LR-HS	0.9995
					LS-LR	0.0799
					LS-HS	0.2138
DK2
Ciprofloxacin
Tolerance	19.481	6.09e-05			LR-HR	0.429773
Resistance	8.628	0.005157			HS-HR	0.97932
Interaction	12.496	0.000942			LS-HR	0.0011011
					LR-HS	0.206976
					LS-LR	0.0002025
					LS-HS	3.25e-05
Meropenem
Tolerance	11.795	0.00127			LR-HR	0.884369
Resistance	24.781	6.07e-06			HS-HR	0.0054
Interaction	4.339	0.04283			LS-HR	5e-07
					LR-HS	0.0639
					LS-LR	0.0009446
					LS-HS	0.0699816
Tobramycin
Tolerance	21.006	1.7e-05			LR-HR	0.219399
Resistance	0.039	0.844			HS-HR	0.999484
Interaction	0.18	0.673			LS-HR	0.0008259
					LR-HS	0.288089
					LS-LR	0.968326
					LS-HS	0.0154432
